# Supplementary material for: Isolation of Endogenous TGF-β1 from Root Canals for Pulp Tissue Engineering: A Translational Study
Source: Biology (Basel). 2022 Jan 30;11(2):227. doi: 10.3390/biology11020227 (PMC8869556; doi:10.3390/biology11020227)
Supplement: Supplementary file 1 [file biology-11-00227-s001.zip]

Archive with 1 entries (1 files):
- biology-1541966-supplementary.pdf
